# Supplementary material for: Use of Digitalisation and Machine Learning Techniques in Therapeutic Intervention at Early Ages: Supervised and Unsupervised Analysis
Source: Children (Basel). 2024 Mar 22;11(4):381. doi: 10.3390/children11040381 (PMC11048911; doi:10.3390/children11040381)
Supplement: Supplementary file 1 [file children-11-00381-s001.zip]

Archive with 1 entries (1 files):
- children-2870151-supplementary.pdf
